# Supplementary material for: Efficacy and mechanism of cyprosulfamide in alleviating the phytotoxicity of clomazone residue on maize seedling
Source: Front Plant Sci. 2024 Dec 20;15:1512055. doi: 10.3389/fpls.2024.1512055 (PMC11695230; doi:10.3389/fpls.2024.1512055)
Supplement: Supplementary file 2 [file Table1.xlsx]

## Sheet: Table S1
Table S1. Annotation information for detoxification genes in Zea mays
	Phase/Gene ID	GenBank ID	Description	Swiss_Prot_annotation
P450	GRMZM2G129860	PWZ31321.1	cytochrome P450,CYP72A5	Secologanin synthase GN=CYP72A1 OS=Catharanthus roseus (Madagascar periwinkle) PE=2 SV=1
	GRMZM2G039278	ACG45546.1	cytochrome P450,CYP81A4	Isoflavone 2&apos;-hydroxylase GN=CYP81E1 OS=Glycyrrhiza echinata (Licorice) PE=1 SV=2
	GRMZM2G075461	NP_001146246.1	cytochrome P450,CYP709C21/CYP709B2	Cytochrome P450 734A6 GN=OSJNBb0008D07.26 OS=Oryza sativa subsp. japonica (Rice) PE=2 SV=1
	GRMZM2G147752	NP_001310280.1	Cytochrome P450 CYP72A14	Secologanin synthase GN=CYP72A1 OS=Catharanthus roseus (Madagascar periwinkle) PE=2 SV=1
	GRMZM2G069722	XP_008665450.3	cytochrome P450 CYP81Q32	Isoflavone 2&apos;-hydroxylase GN=CYP81E1 OS=Glycyrrhiza echinata (Licorice) PE=1 SV=2
	GRMZM2G090432	NP_001306634.1	cytochrome P450,CYP81A9	Isoflavone 2&apos;-hydroxylase GN=CYP81E1 OS=Glycyrrhiza echinata (Licorice) PE=1 SV=2
	GRMZM2G114988	NP_001145908.1	cytochrome P450,CYP81A36	Isoflavone 2&apos;-hydroxylase GN=CYP81E1 OS=Glycyrrhiza echinata (Licorice) PE=1 SV=2
	GRMZM2G075244	XP_008670605.1	cytochrome P450,CYP709C14	Cytochrome P450 734A6 GN=OSJNBb0008D07.26 OS=Oryza sativa subsp. japonica (Rice) PE=2 SV=1
UGT	GRMZM2G098892	NP_001303987.1	UDP-glycosyltransferase, UGT83A1	UDP-glycosyltransferase 83A1 GN=UGT83A1 OS=Arabidopsis thaliana (Mouse-ear cress) PE=2 SV=1
	GRMZM2G178209	XP_008673636.1	UDP-glycosyltransferase，UGT73E1	UDP-glycosyltransferase 73C3 GN=UGT73C3 OS=Arabidopsis thaliana (Mouse-ear cress) PE=2 SV=1
	GRMZM2G010987	NP_001335896.1	UDP-glycosyltransferase, UGT88A1	UDP-glycosyltransferase 88A1 GN=UGT88A1 OS=Arabidopsis thaliana (Mouse-ear cress) PE=2 SV=1
	GRMZM2G117878	NP_001146547.2	UDP-glycosyltransferase,UGT76C2	UDP-glycosyltransferase 76C2 GN=UGT76C2 OS=Arabidopsis thaliana (Mouse-ear cress) PE=1 SV=1
ABC	GRMZM2G113203	NP_001105942.2	ATP-binding cassette (ABC) transporter	ABC transporter C family member 8 (Precursor) GN=MXL8.11 OS=Arabidopsis thaliana (Mouse-ear cress) PE=2 SV=3
	GRMZM2G084181	XP_008668872.1	ABC transporter C family member 2	ABC transporter C family member 2 GN=T29F13.13 OS=Arabidopsis thaliana (Mouse-ear cress) PE=1 SV=2
GST	GRMZM2G156877	NP_001105720.2	glutathione S-transferase, GSTIV	Glutathione S-transferase 4 GN=GST4 OS=Zea mays (Maize) PE=1 SV=2
	GRMZM2G129357	NP_001146786.1	glutathione S-transferase,GSTVI	Probable glutathione S-transferase GSTU1 OS=Oryza sativa subsp. japonica (Rice) PE=1 SV=1
	GRMZM2G044383	NP_001104990.1	glutathione S-transferase, GST30	Probable glutathione S-transferase GSTU6 GN=OSJNBb0038A07.2 OS=Oryza sativa subsp. japonica (Rice) PE=2 SV=2
	GRMZM2G335618	NP_001104985.2	glutathione S-transferase, GST19	Probable glutathione S-transferase GSTU1 OS=Oryza sativa subsp. japonica (Rice) PE=1 SV=1
	GRMZM2G162486	ACF85826.1	glutathione S-transferase, GSTZ5	Protein IN2-1 homolog B GN=GSTZ5 OS=Oryza sativa subsp. japonica (Rice) PE=2 SV=1
	GRMZM2G475059	NP_001266752.2	glutathione S-transferase, GST31	Glutathione S-transferase U17 GN=At1g10370 OS=Arabidopsis thaliana (Mouse-ear cress) PE=2 SV=1
	GRMZM2G132093	NP_001105366.1	glutathione S-transferase, GST4	Glutathione S-transferase 4 GN=GST4 OS=Zea mays (Maize) PE=1 SV=2
	GRMZM2G178079	NP_001152229.2	glutathione S-transferase, GST37	Probable glutathione S-transferase GSTU6 GN=OSJNBb0038A07.2 OS=Oryza sativa subsp. japonica (Rice) PE=2 SV=2
	GRMZM2G428168	XP_035821983.1	glutathione S-transferase, GST21	Probable glutathione S-transferase OS=Nicotiana tabacum (Common tobacco) PE=2 SV=1
	GRMZM2G161905	NP_001349122.1	glutathione S-transferase GST25	Probable glutathione S-transferase GSTU6 GN=OSJNBb0038A07.2 OS=Oryza sativa subsp. japonica (Rice) PE=2 SV=2
	GRMZM2G028821	NP_001104997.2	glutathione S-transferase, GST39	Probable glutathione S-transferase GSTU6 GN=OSJNBb0038A07.2 OS=Oryza sativa subsp. japonica (Rice) PE=2 SV=2
	GRMZM2G330635	NP_001292810.1	glutathione S-transferase GSTU6	Probable glutathione S-transferase GSTU6 GN=OSJNBb0038A07.2 OS=Oryza sativa subsp. japonica (Rice) PE=2 SV=2
	GRMZM2G042639	NP_001105433.1	glutathione S-transferase, In2–1	Protein IN2-1 GN=IN2-1 OS=Zea mays (Maize) PE=2 SV=1
	GRMZM2G028556	NP_001105593.1	glutathione S-transferase, GST7	Probable glutathione S-transferase OS=Nicotiana tabacum (Common tobacco) PE=2 SV=1

## Sheet: Table S2
Table S2. Primers used in qRT-PCR for the validation of RNA-Seq data
Primer name	Primer sequence (5' to 3')
CYP72A5/GRMZM2G129860-F	GCACCATCAAGGAATACGGGAA
CYP72A5/GRMZM2G129860-R	ACCTCCCAATGCGGTTACTC
CYP81A4/GRMZM2G039278-F	AGCAGTCATCTTGCGTCTCA
CYP81A4/GRMZM2G039278-R	ACATGGCTGATGGCTGTGAA
CYP72A14/GRMZM2G147752-F	TGCACCAGCTCAAGGCTATC
CYP72A14/GRMZM2G147752-R	ACCAACCACCACATACACGG
CYP81Q32/GRMZM2G069722-F	AGCGCCACATACAAACACCA
CYP81Q32/GRMZM2G069722-R	GCCACGTAGGCCTTATCCAT
CYP81A9/GRMZM2G090432-F	AACAGCCAGACCATCACTCG
CYP81A9/GRMZM2G090432-R	TAGTGGAGCAAGAAGAGGGC
CYP81A36/GRMZM2G114988-F	ACTGGGACAGAATCGATGGC
CYP81A36/GRMZM2G114988-R	GAACATGACGCATGGCTTCG
UGT83A1/GRMZM2G098892-F	AGAAGGAACGAGAGGGTCCA
UGT83A1/GRMZM2G098892-R	ATAGTGTCGGGTTGGTCGTG
UGT88A1/GRMZM2G010987-F	GTTACGCGACGGATGAAGTG
UGT88A1/GRMZM2G010987-R	CCGCACGCACGAGTATAATG
UGT76C2/GRMZM2G117878-F	AGGCTTCTGGACTCACAACG
UGT76C2/GRMZM2G117878-R	ACACCCTCCAGCAAAACTCC
ABC/GRMZM2G113203-F	TACTGTCTCGTCCGTCCAGG
ABC/GRMZM2G113203-R	CCAAGATGACGACCAGCCAA
GSTIV/GRMZM2G156877-F	GCTAACAACGAACGACAACTCC
GSTIV/GRMZM2G156877-R	GCCTCCTCCAGACACACCAG
GSTVI/GRMZM2G129357-F	TATTCGGCGCGTTAAGGACA
GSTVI/GRMZM2G129357-R	CCATGCAAAACGAACAGGGC
GST30/GRMZM2G044383-F	CGCCAAGTGAGAGTGTTTCG
GST30/GRMZM2G044383-R	GCACACCGATTATTGACGGA
GST19/GRMZM2G335618-F	GCTCAAGAAGACCTACGGCA
GST19/GRMZM2G335618-R	GGAGCCCAAGAAGAGTTCCA
GSTZ5/GRMZM2G162486-F	CGGAGCTCGTTTTAGTCGGT
GSTZ5/GRMZM2G162486-R	CATCGACACGTCACCAAAGC
GST31/GRMZM2G475059-F	AGTTCAGCGTCACCTATGGC
GST31/GRMZM2G475059-R	AGCCACTAGTGTATGCGTCG
GST4/GRMZM2G132093-F	AGCGACTTGTGTTGTTGTGC
GST4/GRMZM2G132093-R	ATTCCGTGGAGAAAGCAGCA
GST37/GRMZM2G178079-F	AAGCGGACAAAGACCCAGAG
GST37/GRMZM2G178079-R	TCTTGCTGTCCAGGTTGTCC
GST21/GRMZM2G428168-F	CTATCGCAGTCGCAGCAGTAA
GST21/GRMZM2G428168-R	CTGGGCACAGCTACGTTATT
GST25/GRMZM2G161905-F	GACAAGATGCTCGCGTTCCT
GST25/GRMZM2G161905-R	TTGGAGCAGTAGTTCGCTCT
GST39/GRMZM2G028821-F	TAGCAAGACTCCGCTGTTGG
GST39/GRMZM2G028821-R	CATTGTGAACTCATGGCGGC
GSTU6/GRMZM2G330635-F	AAGAGCGAGCTTCTCCTCAG
GSTU6/GRMZM2G330635-R	AAGGAAATTAGGTGCGGCGG
GST7/GRMZM2G028556-F	AACCCTGTCCACAAGAAGGTG
GST7/GRMZM2G028556-R	ACGGCTGGGAGAACTTGGT
In2–1/GRMZM2G042639-F	CGTTGATCGGTGGAAGACCA
In2–1/GRMZM2G042639-R	AACAACCCTTACAGCATTGCC
EF1A -F	GCCCAAATTTCTCAAGAACG
EF1A-R	TCATGTCACGGACAGCAAAT
